# Supplementary material for: Xenoacremones D–H, Bioactive Tyrosine-decahydrofluorene Analogues from the Plant-Derived Fungus Xenoacremonium sinensis
Source: Mar Drugs. 2022 May 31;20(6):375. doi: 10.3390/md20060375 (PMC9227518; doi:10.3390/md20060375)
Supplement: Supplementary file 1 [file marinedrugs-20-00375-s001.zip]

Archive with 1 entries (1 files):
- marinedrugs-1718987-supplementary.pdf
